# Supplementary material for: DISSEQT—DIStribution-based modeling of SEQuence space Time dynamics
Source: Virus Evol. 2019 Aug 5;5(2):vez028. doi: 10.1093/ve/vez028 (PMC6680062; doi:10.1093/ve/vez028)
Supplement: vez028_Supplementary_Data [file vez028_supplementary_data.zip]

Archive with 2 entries (2 files):
- SupplementaryFigures.pdf
- SupplementaryMethods.pdf
